# Supplementary material for: Abnormal Blood Coagulation and Kidney Damage in Aged Hamsters Infected with Severe Acute Respiratory Syndrome Coronavirus 2
Source: Viruses. 2021 Oct 22;13(11):2137. doi: 10.3390/v13112137 (PMC8618556; doi:10.3390/v13112137)
Supplement: Supplementary file 1 [file viruses-13-02137-s001.zip]

Archive with 1 entries (1 files):
- viruses-1421314-Table S1.xlsx
