# Supplementary material for: Abnormal Blood Coagulation and Kidney Damage in Aged Hamsters Infected with Severe Acute Respiratory Syndrome Coronavirus 2
Source: Viruses. 2021 Oct 22;13(11):2137. doi: 10.3390/v13112137 (PMC8618556; doi:10.3390/v13112137)
Supplement: Supplementary file 1 [file viruses-13-02137-s001.zip › viruses-1421314-Table S1.xlsx]

## Sheet: Sheet1
Gene name	probe (FAM)	Forward primer (5' to 3')	Reverse primer (5' to 3')
Furin	CATCATTGACATCCTTG	CTGGCCCAGAACTGGACAAC	GCCGTTTGCCAATGTCCTT
Tmprss2	CTTCCAGATGGTGAAGTT	TTGTGCCGCAGACGTTAGAC	CCAATCCCATTCCCATGCTA
Il6	ACAAGAGGTAAAGGGTCC	CAGAGTCATTCAGAGCACCATCA	GGTTGGGCTAGGCGTGACTA
Ifng	AGATTCCGGTAAATGAC	ACTTCTTCAACAGCAGCATGGA	ATTGACAGCTTTCCGCTGAAC
Ccl2	CAGCCAGACTCCGTTAA	GTTGCTGCCTGTAGCATCCA	GGACACTTGCTGCTGGTGATT
Ccl3	CCAGGTGTCATTTTCCTA	ACCAGCAGCCTTTGCTCTGA	TCGAAGCCTCTCCAGCATTC
Ccl4	AGCTGTGGTATTCCTGAC	GATTCCTCGAATGTTTGTGACAGA	TCAACTCCAAGTCATTCACGTACTC
Cxcl10	ACTCAAGGAATCCC	CTGCCTCATCCTGCTGAGTCT	GCAGCGGACTGTCCTTGAA
Serpine1	ACACCAGAGGTATGATC	GAGAGCCAGATTCATCATCAATGA	GTAGAGGGCGTTCACCAGAATG
F2	TCACCGAGAATGACC	CCCACCCTGGGACAAGAAC	CGAGAATGCTTGCCAATGC
F3	ATAGTATAATGGGAGAAACAC	CATGGAGTGCTCAGATGAATGG	CCACTGCTCCCACGATGAT
Thbd	CCATGTCGATACTCTG	AAGCAGGAGAGCCCAATTTCT	GTGTATTTGTCAACTCTGCCCAGTT
Olr1	CCTCACTTATTCAGGATCA	CTCATTCCACCTCGCCATTC	ACAGGTGCCTGATGGATGAGT
Havcr1	ACAGCACCTGGGAGAA	CGCCTTCACTACTGTGTAACAATC	TCTTCATTTCAGGCCTCTTACTG
Tgfb1	CAGCAACGACATTCG	CCCGCGTGCTCATGGT	TGTTGTTCTACATTTGACTTGAATCTC
Cdkn1b	CAGCTCCGAATTAA	CCTCCGAAGACACCAGACGTA	TTCCATGGAGTCAGCGATATGT
Actb	ACCCCAGCCATGTACGTA	CCAGATCATGTTTGAGACCTTCAA	CAGCACGGCCTGAATGG
